# Supplementary material for: Neural Basis of Anticipatory Multisensory Integration
Source: Brain Sci. 2021 Jun 25;11(7):843. doi: 10.3390/brainsci11070843 (PMC8301880; doi:10.3390/brainsci11070843)
Supplement: Supplementary file 1 [file brainsci-11-00843-s001.zip]

Archive with 1 entries (1 files):
- brainsci-1214979-SI.pdf
